# Supplementary material for: Design and Validation of MEDOC, a Tool to Assess the Combined Adherence to Mediterranean and Western Dietary Patterns
Source: Nutrients. 2024 Jun 2;16(11):1745. doi: 10.3390/nu16111745 (PMC11175000; doi:10.3390/nu16111745)
Supplement: Supplementary file 1 [file nutrients-16-01745-s001.zip]

Archive with 1 entries (1 files):
- nutrients-3027285-supplementary.pdf
